# Supplementary material for: Expression Patterns of Escape Genes in Turner Syndrome Fibroblasts and Induced Pluripotent Stem Cells
Source: Int J Mol Sci. 2025 Jan 24;26(3):975. doi: 10.3390/ijms26030975 (PMC11816654; doi:10.3390/ijms26030975)
Supplement: Supplementary file 1 [file ijms-26-00975-s001.zip]

Archive with 1 entries (1 files):
- ijms-3362315-supplementary.pdf
